# Supplementary material for: The Parasitoid Complex of Aleurothrixus floccosus (Hemiptera: Aleyrodidae) in the Citrus Groves of Central–Southern Italy
Source: Insects. 2025 Oct 9;16(10):1037. doi: 10.3390/insects16101037 (PMC12564006; doi:10.3390/insects16101037)
Supplement: Supplementary file 1 [file insects-16-01037-s001.zip]

Archive with 1 entries (1 files):
- insects-3874411-supplementary.pdf
